# Supplementary material for: Serum biomarkers in patients with ossification of the posterior longitudinal ligament (OPLL): Inflammation in OPLL
Source: PLoS One. 2017 May 3;12(5):e0174881. doi: 10.1371/journal.pone.0174881 (PMC5414934; doi:10.1371/journal.pone.0174881)
Supplement: S1 File — (XLSX) [file pone.0174881.s001.xlsx]

## Sheet: Sheet1
Data of comparison between OPLL case and control
	No.	sex	age	height	BW	BMI	TP	ALB	LDH	ALP	GLU	Ca	IP	h-CRP	ESR	ESR 2h	WBC	Hb	PLT				Cx	OPLL	total	body	IVD	Tx	OPLL	total	body	IVD	OLF	Lx	OPLL	total	body	IVD	OLF		OPLL	total	body	IVD	OLF	Os index
case	1	M	72	165	67	24.6097	7.5	4.3	172	332	87	8.6	3	0.104	3	8	74.6	14.6	24.9		C5	seg			3	2	1			1	0	1	3			0	0	0	1			4	2	2	4	8
	2	M	77	163	46	17.3134	7	4	224	357	135	8.2	2.4	0.06	22	43	38.7	11.7	19.6		C1	mix			8	4	4			0	0	0	2			1	0	1	0			9	4	5	2	11
	4	M	63	170	64	22.1453	6.9	3.9	174	223	95	9.2	2.9	0.25	44	73	53.3	12.5	21.8		C4	mix			4	2	2			1	0	1	1			0	0	0	0			5	2	3	1	6
	5	F	61	138	45	23.6295	7.5	4.4	159	228	131	9.5	2.3	0.1	4	10	58	13.6	27.3		C2	mix			9	6	3			18	9	9	0			4	1	3	0			31	16	15	0	31
	6	M	73	166	66.2	24.0238	7.6	4.1	204	183	108	9.7	3.8	0.043	6	15	72.3	16.8	18.8		C5	seg			1	1	0			0	0	0	2			1	0	1	0			2	1	1	2	4
	7	F	76	150.2	52	23.0496	7.3	4.7	215	237	102	9.2	3.6	0.016	4	11	43.8	14	12.9		C2	mix			6	4	2			0	0	0	1			0	0	0	0			6	4	2	1	7
	8	M	54	177	116.1	37.0583	7.9	4.6	171	196	105	9.5	3.2	0.107	5	9	62	16.4	17.5		C1	mix			6	3	3			3	1	2	0			0	0	0	0			9	4	5	0	9
	9	M	81	170	70	24.2215	6.8	4	259	214	100	9.4	4.4	0.015	2	5	52.8	14.5	23.3		C2	mix			7	4	3			2	0	2	1			0	0	0	0			9	4	5	1	10
	10	M	68	165	60	22.0386	7.5	4.4	174	380	104	8.7	3	0.269	9	21	57.7	15.4	22		C3	cont			8	4	4			0	0	0	2			1	0	1	0			9	4	5	2	11
	11	M	41	177	94.9	30.2914	7.7	4.5	225	177	167	9.2	1.2	0.15	14	36	76.5	16	23.5		C4	seg			2	2	0			0	0	0	0			0	0	0	0			2	2	0	0	2
	12	M	75	170	65	22.4913	8.2	4.7	188	240	86	9	3.2	0.264	12	34	58.4	14	21.4		C2	cont			12	6	6			4	2	2	1			1	0	1	0			17	8	9	1	18
	13	M	65	161.9	65.5	24.9889	7.4	4.3	171	298	104	9.2	2.9	0.4	11	25	54.2	17.7	21.7		C2	mix			10	6	4			0	0	0	0			0	0	0	0			10	6	4	0	10
	14	M	66	172.4	54.8	18.4377	7.2	4	174	267	100	8.9	3.5	0.48	30	61	65.6	12.9	19.7		C2	mix			7	5	2			1	0	1	2			3	1	2	3			11	6	5	5	16
	15	M	81	158	55	22.0317	7.6	4.5	180	281	79	8.9	2.7	0.02	15	32	74.2	14.1	24.9		C5	seg			2	2	0			0	0	0	0			0	0	0	0			2	2	0	0	2
	16	F	61	152	45	19.4771	8.3	4.4	133	310	94	9.2	3.3	0.056	37	70	65.9	14.3	20.8		C2	cont			11	6	5			3	2	1	1			0	0	0	0			14	8	6	1	15
	17	F	56	157.5	71.8	28.9443	7.8	4.3	270	330	148	9.7	3.6	0.7	34	67	68.8	12.5	33.4		C3	seg			2	1	1			5	0	5	5			5	1	4	2			12	2	10	7	19
	18	M	69	171	68	23.255	6.7	4.3	230	203	155	9.3	3	0.04	7	18	50.9	15.2	10.1		C2	cont			4	2	2			0	0	0	0			0	0	0	0			4	2	2	0	4
	19	F	48	171	74	25.3069	6.7	4	151	295	87	8.4	3.6	0.1	10	27	47.5	12.1	17.4		C2	cont			5	3	2			0	0	0	1			0	0	0	0			5	3	2	1	6
	21	M	61	169	65	22.7583	7.4	4.1	197	342	85	9	3.4	0.12	16	39	72.7	15.3	23.5		C1	mix			5	4	1			0	0	0	1			1	0	1	0			6	4	2	1	7
	22	F	76	155	50	20.8117	7.9	4.6	229	229		9.5	3.4	0.04			73	13.6	22.2		C7	seg			1	1	0			1	0	1	0			0	0	0	0			2	1	1	0	2
	23	F	79	151.5	42.8	18.6474	6.6	3.8	201	344	92	9	4.1	0.1	78	115	36.7	9.6	32.2		C3	mix			9	5	4			1	1	0	0			0	0	0	0			10	6	4	0	10
	24	F	85	160	70	27.3438	6.9	3.9	183	297	100	9.1	3.3	0.02	17	40	41.3	10.7	29.7		C4	cont			8	4	4			4	2	2	0			0	0	0	0			12	6	6	0	12
	25	F	61	160	70	27.3438	8.1	4.4	202	288	97	9.7	4.1	0.07	13	30	75.8	14.6	24.9		C5	seg			3	3	0			14	7	7	0			0	0	0	0			17	10	7	0	17
	26	M	63	163	65	24.4646	7.3	4.2	176	251	93	9.3	3.4	0.046	6	14	74.7	14.4	23.1		C1	cont			8	5	3			0	0	0	3			3	1	2	0			11	6	5	3	14
	27	M	81	173	53	17.7086	6.9	4.5	190	224	109	8.6	3.7	0.022	10	20	66.1	12.9	18.7		C2	mix			6	5	1			0	0	0	1			0	0	0	0			6	5	1	1	7
	28	M	67	167	72	25.8166	7.1	4.3	277	208	107	9.2	3.5	0.07	8	18	62.1	17.9	17.2		C4	seg			3	3	0			0	0	0	0			0	0	0	0			3	3	0	0	3
	29	M	51	175	80	26.1224	7.3	4.5	204	291	103	9.3	3.1	0.06	9	18	63.3	16.9	17		C4	mix			4	3	1			0	0	0	0			0	0	0	3			4	3	1	3	7
	30	F	81	148.5	47.8	21.6758	7.1	4.2	222	225	119	10	4.1	0.2	34	66	64.1	9	22.1		C2	cont			12	6	6			4	2	2	1			4	0	4	0			20	8	12	1	21
	31	M	67	155.5	69.8	28.8665	7.7	4.3	260	206	261	9.5	3.2	0.29	18	50	82	15.5	18.9		C1	cont			13	7	6			5	3	2	1			4	1	3	0			22	11	11	1	23
	32	M	80	160	70	27.3438	7.2	4.1	205	197	127	9	3.5	0.1	20	43	46.3	12.5	21.9		C2	mix			8	5	3			0	0	0	1			1	0	1	1			9	5	4	2	11
	33	M	67	165	60	22.0386	6.7	4.2	189	115	99	8.8	2.9	0.34	33	57	96.1	13.6	19.5		C4	seg			2	0	2			0	0	0	0			0	0	0	0			2	0	2	0	2
	34	F	84	151.2	46.7	20.4274	7.2	4.3	197	258	106	9.1	3.1	0.1	42	75	53.9	12.8	20.9		C3	seg			5	3	2			11	6	5	0			1	1	0	0			17	10	7	0	17
	35	M	79	155	55	22.8928	7.7	4.1	197	373	99	9.4	2.7	0.49	63	100	57.7	11.1	32		C1	mix			10	5	5			2	0	2	3			2	0	2	0			14	5	9	3	17
	36	M	74	157	50	20.2848	6.5	4.1	185	164	102	8.7	1.9	0.04	9	21	50.2	12.9	10.5		C1	cont			13	7	6			2	1	1	0			2	0	0	0			17	8	7	0	17
	37	M	80	168	87	30.8248	6.7	3.9	188	265	103	9	3.1	0.08	6	20	72.5	13	22.1		C4	mix			8	4	4			4	2	2	2			1	0	1	0			13	6	7	2	15
	38	M	66	165	65	23.8751	7.2	4.4	206	251	120	9.3	2.8	0.08	6	19	49.7	13.6	16.6		C2	cont			12	6	6			1	1	0	3			1	0	1	2			14	7	7	5	19
	39	M	57	170	65	22.4913	7.8	4.6	234	265	86	9.4	2.8	0.09	14	39	52.2	15.4	25		C6	seg			1	1	0			0	0	0	0			0	0	0	0			1	1	0	0	1
	40	M	74	165	62.5	22.9568	6.5	4.2	191	431	73	8.7	2.7	0.02	3	7	86	11.6	28.6		C3	seg			4	0	0			0	0	0	0			0	0	0	0			4	0	0	0	4
	41	M	71	155	62	25.8065	6.4	3.5	218	204	290	8.7	2.7	0.05			115	14.4	14.2		C4	seg			4	2	2			1	0	1	0			0	0	0	0			5	2	3	0	5
	42	M	81	155	59	24.5578	7.3	4.5	206	312	119	9.3	3.1	0.07	9	21	43.6	14.6	21.9		C2	mix			6	5	1			5	1	4	0			1	0	1	0			12	6	6	0	12
	43	F	60	155	60	24.974	7.8	4.4	232	302	122	9.5	2.9	0.21	23	52	596	14.5	21.3		Oc	cont			14	7	7			7	3	4	0			6	0	6	3			27	10	17	3	30
	45	M	68	167	75	26.8923	7.1	4.2	189	321	97	8.7	2.7	0.22	10	26	60	14.2	20		C2	mex			9	5	4			0	0	0	1			0	0	0	2			9	5	4	3	12
	46	F	57	154	73	30.7809	8	4.8	197	126	92	10	4.3	0.18	21	47	45.5	13.8	19.9		C2	mix			7	6	1			12	4	8	0			5	2	3	3			24	12	12	3	27
	47	M	80	165	80	29.3848	7.9	4.6	195	276	122	9.1	3.4	0.05	15	36	62.6	16.3	15.3		C4-5	cont			6	3	3			0	0	0	0			0	0	0	0			6	3	3	0	6
	48	F	74	143	49	23.9621	7.4	4.5	245	192	89	9.2	4	0.03	27	57	33.6	11.6	22.5		C5	seg			4	3	1			0	0	0	0			0	0	0	0			4	3	1	0	4
	49	M	75	167	65	23.3067	7.5	4.5	262	180	98	9.2	2.8	0.2	34	66	56.8	12.5	2.4		C3	cont			6	3	3			0	0	0	0			0	0	0	0			6	3	3	0	6
	50	M	62	162	71.1	27.0919	7.1	4.4	275	296	127	8.8	3.2	0.135	10	26	47.8	13.4	19.9		C3	seg			1	0	1			2	0	2	4			2	0	2	0			5	0	5	4	9
	51	F	63	155	45	18.7305	7.1	4.4	216	122				0.01			47.4	12.1	28.1		C2	mix			9	5	4			5	1	4	1			1	0	1	0			15	6	9	1	16
	52	M	64	164	65	24.1672	6.9	4	162	244	208	8.5	2.4	0.02	7	17	48.8	14.1	27.9		C2	mix			7	4	3			0	0	0	1			1	0	1	0			8	4	4	1	9
	53	F	81	160	70	27.3438	6.8	4.4	197	265	88	9.6	3.4	0.07	24	54	73.3	13.9	27.1		C1	cont			10	6	4			10	5	5	1			0	0	0	3			20	11	9	4	24
	54	F	68	150	50	22.2222	8	4.9	208	110	121	9.7	3.9	0.062	6	15	71	14.9	22.6		C4	seg			3	2	1			0	0	0	0			0	0	0	0			3	2	1	0	3
	55	M	67	165	60	22.0386	7.4	4.2	220	198	84	8.6	3.5	0.08	15	36	70.9	14.5	20.7		C3-4	seg			3	2	1			1	0	1	0			1	0	1	0			5	2	3	0	5
	56	M	76	165	60	22.0386	8.1	4.2	166	211	155	8.8	3	0.25	14	34	64.6	13.1	16.3		C2	mix			10	6	4			5	3	2	0			0	0	0	0			15	9	6	0	15
	57	M	41	172.2	102.1	34.4318	7.5	4.6	258	394	192	9.3	3	0.05			55.3	17.3	19.5		C2	cont			11	6	5			0	0	0	2			2	0	2	0			13	6	7	2	15
	58	F	72	142	52.7	26.1357	6.7	4	200	309	94	9.1	4.6	0.1	53	86	57.3	13.3	30.1		C4	seg			1	1	0			0	0	0	0			0	0	0	0			1	1	0	0	1
	59	F	59	160.5	49	19.0216	7.1	4.1	133	192	90	9.4	3.3	0.025	10	23	90.1	13.4	22.5		C3	mix			5	3	2			0	0	0	2			0	0	0	1			5	3	2	3	8
	60	F	72	165	70	25.7117	8.1	4.5	181	238	218	9.6	3.8	0.14	44	82	86.2	13.5	21.9		C4	mix			4	3	1			1	0	1	0			4	0	4	0			9	3	6	0	9
	62	M	78	165	65	23.8751	7.8	4.8	175	284	116	9	3.6	0.029	8	19	57	14.8	19.8		C2	mix			8	5	3			0	0	0	1			0	0	0	0			8	5	3	1	9
	63	F	53	155	50	20.8117	6.7	4.1	192	200	93	9.5	3.9	0.038	4	10	42.3	13	21.5		C2	mix			9	5	4			0	0	0	0			0	0	0	0			9	5	4	0	9
	64	F	65	158.3	66.3	26.4577	6.6	4.3	227	243	90	8.8	4	0.017	3	7	52.4	13.4	19		C3	mix			5	4	1			0	0	0	1			0	0	0	1			5	4	1	2	7
	65	M	64	170	65	22.4913	7	3.8	281	213	94	9.2	3	0.103	8	18	55.6	13.7	26.6		C2	mix			8	4	4			0	0	0	2			0	0	0	0			8	4	4	2	10
	66	F	69	148.5	67.4	30.5638	7.4	4	190	214	312	8.9	3.9	0.072	14	34	95.4	11.5	31.3		C4	seg			4	3	1			0	0	0	0			0	0	0	0			4	3	1	0	4
	67	M	76	158.1	58.5	23.4041	7.4	4.1	172	305	160	9.6	3.4	0.585	20	41	69.5	14	18.9		C4	seg			2	2	0			0	0	0	0			0	0	0	0			2	2	0	0	2
	68	M	75	164.1	57	21.1669	6.9	4.1	191	153	90	9.1	3.4	0.058	6	13	53.5	42.8	16.6		C3	seg			4	2	2			0	0	0	0			0	0	0	0			4	2	2	0	4
	69	M	76	160	60	23.4375	7.3	4.5	196	238	93	8.9	2.5	0.06	4	10	51.3	16.3	13.4		C1	cont			13	7	6			2	1	1	0			0	0	0	0			15	8	7	0	15
	70	F	72	155	50	20.8117	7.2	4.5	203	243	103	9.2	2.8	0.03	17	38	62.9	13.8	22		C2	cont			5	3	2			0	0	0	4			0	0	0	0			5	3	2	4	9
	71	M	75	165	60	22.0386	6.9	3.8	184	125	87	9.4	2.8	0.019	3	11	72.2	13.4	18.1		C5	mix			6	3	3			2	0	2	3			1	0	1	0			9	3	6	3	12
	73	M	74	166.2	70.9	25.6675	7.1	4.3	184	225	125	9.3	2.8	0.032	2	3	59.5	14.8	19.4		C5	seg			3	2	1			0	0	0	5			0	0	0	1			3	2	1	6	9
	74	M	80	165	60	22.0386	6.8	4	184	212	106	8.9	3	0.02	6	14	45.1	13.4	18.3		C4	cont			7	4	3			0	0	0	3			0	0	0	0			7	4	3	3	10
	75	F	79	143	49	23.9621	7	4.5	198	259	109	8.8	3.2	0.15	17	30	44.3	14	14.7		C2	mix			10	6	4			21	10	11	0			7	2	5	0			38	18	20	0	38
	76	F	55	160	60	23.4375	8.3	4.9	186	489	126	9.3	3.5	0.76	50	88	48.2	13.1	16.3		C5	seg			2	2	0			0	0	0	0			0	0	0	0			2	2	0	0	2
	77	F	64	156.2	85.6	35.0842	5.9	3.6	152	336	107	8.6	4	0.1	10	26	46.4	10.9	21.3		C5 other				3	2	1			1	0	1	2			1	0	1	0			5	2	3	2	7
	78	F	49	160	55	21.4844	7.3	4	150	216		8.8	2.7	0.13	12	29	48.1	11.2	35.6		C2	mix			6	4	2			0	0	0	0			1	0	1	0			7	4	3	0	7
	79	F	68	160	55	21.4844	7.4	4.5	205	220	126	8.7	2.6	0.153	13	31	69.5	13.6	20.3		C4	seg			1	1	0			0	0	0	0			0	0	0	0			1	1	0	0	1
	80	M	63	170	70	24.2215	6.9	4.3	146	166	104	8.9	2.9	0.03	9	27	47.4	13.9	20.6		C3	cont			6	3	3			0	0	0	0			1	0	1	0			7	3	4	0	7
	81	F	79	145	6.5	3.09156	3.5	3.7	180	204	104	9.2	3.4	0.4	47	83	49.1	11.8	25.7		C4 cont				5	3	2			2	0	2	4			0	0	0	0			7	3	4	4	11
	82	M	60	173	84.9	28.3671	7.1	4.2	196	140	135	8.9	2.9	0.032	2	8	69.4	14.8	26.8		C5 mix				8	4	4			1	1	0	0			0	0	0	0			9	5	4	0	9
	83	M	75	158.5	55.7	22.1716	6.7	4.2	158	284	101	9.1	2.9	0.1	7	20	49.9	38.8	17.6		C5	seg			3	3	0			1	0	1	1			0	0	0	0			4	3	1	1	5
	84	M	63	168.5	81.1	28.5641	7.8	4.2	165	245	106	9	2.8	0.05	7	20	61	15.4	22.5		C1	cont			10	6	4			2	0	2	4			0	0	0	0			12	6	6	4	16
	85	M	80	156.6	56	22.8352	6	3.5	193	312	122	9.1	4.1	0.33			86.5	12.4	21.8		C3	seg			4	4	0			0	0	0	0			0	0	0	0			4	4	0	0	4
	86	M	58	173	71	23.7228	5.9	3.1	152	455	108	8.7	2.7	0.17	34	67	49.6	10.6	24.1		C3	cont			7	4	3			7	0	7	1			3	2	1	0			17	6	11	1	18
	87	M	83	166.4	61.9	22.3555	6.2	3.8	235	214	89	8.5	2.7	0.077	2	8	34.1	13.4	15.7		C3	mix			7	3	4			0	0	0	1			0	0	0	0			7	3	4	1	8
	88	F	63	162.9	61.5	23.1757	5.5	3.1	278	145		9.3	4.1	0.01			106.7	12.1	27.4		C3	other			3	2	1			0	0	0	0			0	0	0	0			3	2	1	0	3
	89	F	71	137.5	40.9	21.6331	6.3	4	223	218	116	9.2	3.4	0.04	13	25	68.3	13.9	5.9		C2	cont			8	4	4			7	4	3	0			5	2	3	0			20	10	10	0	20
	90	F	73	145	40	19.025	6.7	3.8	202	279	91	9	3.1	0.062	10	25	48.6	13.6	22.5		C5	seg			3	2	1			1	0	1	0			0	0	0	0			4	2	2	0	4
	91	M	80	170	60	20.7612	6.2	3.7	277	208	96	8.9	2.8	0.041	15	37	63.7	35.3	23.5		C3	mix			5	3	2			0	0	0	0			0	0	0	0			5	3	2	0	5
	92	M	59	167	66	23.6652	7.1	4	179	207	185	9.5	2.1	0.146	10	24	71.3	13.2	22.5		C3	mix			9	5	4			4	1	3	1			1	1	0	0			14	7	7	1	15
	93	F	69	155	62.9	26.1811	7.5	4.3	161	254	200	8.7	2.9	0.059	10	23	53.6	12.9	22.5		C1	mix			8	5	3			10	5	5	1			5	2	3	0			23	12	11	1	24
	94	M	72	150	60	26.6667	7	4	206	269	193	9.3	3.8	0.044	15	35	76.3	13.1	30		C2	mix			5	3	2			0	0	0	0			0	0	0	0			5	3	2	0	5
	95	F	61	165	60	22.0386	6.5	3.8	179	249	134	8.9	3.7	0.025	9	22	88	13.3	17.9		C2	other			3	2	1			3	0	3	1			0	0	0	0			6	2	4	1	7
	96	M	64	160	55	21.4844	7.2	4.1	187	204	92	9.2	2.5	0.01	6	15	39.7	13.6	19.1		C4	seg			3	3	0			0	0	0	0			0	0	0	0			3	3	0	0	3
	97	M	63	165	70	25.7117	7.6	4.5	174	311	100	8.8	2.8	0.07	10	23	63.1	15.8	23.3		C3	seg			5	4	1			0	0	0	0			3	0	3	0			8	4	4	0	8
	98	M	77	168.2	74.1	26.1919	7.5	4.3	254	366	126	8.7	3.3	0.27	17	41	71.3	16.4	19.4		C3-4	mix			5	3	2			0	0	0	0			0	0	0	0			5	3	2	0	5
	99	M	47	176	69.1	22.3076	6.4	3.9	145	169	160	9.1	3.1	0.06			117.8	14.8	29.9		C4	seg			4	4	0			0	0	0	0			0	0	0	0			4	4	0	0	4
	100	F	73	152	47.8	20.6891	7.2	4.2	168	174	93	9.1	3.2	0.02	8	18	49.5	12.5	21.2		Oc	mix			8	6	2			5	0	5	0			1	0	1	0			14	6	8	0	14
	101	F	51	161	84.7	32.6762	7.7	4.4	169	226	151	9.3	3.4	0.17	39	73	116.3	13.1	40.7		C2	mix			6	5	1			0	0	0	3			0	0	0	0			6	5	1	3	9
	102	M	75	170	65	22.4913	7.3	4	175	246	97	9	3.2	0.074	13	32	61	14.6	18.3		C2	mix			9	5	4			1	0	1	0			0	0	0	0			10	5	5	0	10
	103	F	55	151.7	65	28.245	5.5	2.8	156	199	101	8.6		0.11	27	63	51.9	8.4	18.6		C2	mix			7	4	3			0	0	0	1			0	0	0	0			7	4	3	1	8
	104	F	71	155	50	20.8117	7.5	4.2	199	219	118	9	3.1	0.08	69	106	45.9	11.1	26.8		C1	cont			13	7	6			3	1	2	0			5	2	3	0			21	10	11	0	21
	105	M	53	175	75	24.4898	7.4	4.6	251	268	151	9.6	3.1	0.061	5	11	47.5	14.4	27.4		C5	seg			2	2	0			0	0	0	0			0	0	0	0			2	2	0	0	2
	106	M	55	171.5	81	27.5395	7.1	4.4	320	187	244	9.5	2.7	0.048	4	9	44.9	15.6	18.2		C2	mix			11	6	5			0	0	0	0			3	0	3	0			14	6	8	0	14
	107	F	77	151.7	62.3	27.0718	7.1	4.1	228	258	177	9.2	3.3	0.054	7	18	68.8	12.8	22.7		C5	seg			5	3	2			0	0	0	0			0	0	0	0			5	3	2	0	5
	108	M	56	159	80	31.6443	7.6	4.2	210	215	142	9.5	2.6	0.086			70.7	15.2	18.9		C2	mix			8	5	3			0	0	0	0			0	0	0	0			8	5	3	0	8
		M:63	68.0485	161.158	63.0767	24.1229	7.13204	4.19417	200.029	247.893	121.687	9.11078	3.18911	0.122223	16.7158	34.6211	67.2087	14.4184	21.6146																							9.15534	4.67961	4.41748	1.1165	10.2718
		F:40	10.0385	8.75771	13.9086	4.2602	0.676092	0.357778	35.8962	70.8748	44.152	0.34923	0.553336	0.140605	15.4374	24.7868	55.3266	4.63391	5.6676																							6.81658	3.23648	3.8945	1.56118	7.1307
			103	103	103	103	103	103	103	103	99	102	101	103	95	95	103	103	103																							103	103	103	103	103
			85																																							38	18	20	7	38
			41																																							1	0	0	0	1
control	1	M	80	163.5	61.9	23.1556	7.4	4.5	191	151	99	8.8	2.6	0.013	6	16	50.1	14.1	15.7
	2	F	80	146	48.2	22.6121	6.4	3.6	217	180	93	8.9	4.3	0.1	12	33	38.8	12	14.8
	4	M	78	165	65	23.8751	7.8	4.4	213	306	117	8.8	3.6	0.019	10	28	39.7	12.2	18.8
	5	M	70	170	65	22.4913	7.4	4.3	264	249	108	9.4	2.9	0.024	2	6	69.2	14.3	15.9
	6	M	73	162	60.8	23.1672	7.3	4.1	209	155	152	9.6	2.9	0.031	10	24	52.9	14.7	23.3
	7	M	70	165	65	23.8751	6.8	4	208	271	119	9.2	2.6	0.043	4	10	49.4	14.1	20
	8	F	73	150.5	57.3	25.2977	7.2	4	228	250	95	9.6	3.6	0.04			59.8	13.8	22.9
	9	M	75	157	70	28.3987	7.3	4	197	428	94	8.9	3.4	0.22	16	38	40	13.9	18.1
	10	F	78	146.5	45.5	21.2	7.6	4.5	204	238	114	9.8	2.6	0.1	26	60	65.4	13.2	21.7
	12	M	62	170.2	89.1	30.758	6.9	4.3	190	301	135	9.2	2.4	0.03	2	3	48.3	14.6	15.3
	13	F	63	158	61.8	24.7556	6.9	4.2	204	186	93	9.3	3.4	0.18	11	27	60.2	13.1	22.5
	14	M	57	169	77.5	27.1349	8.1	4.7	310	284	159	9.7	3.1	0.05	7	17	59.8	16.1	21.6
	15	M	65	165	60	22.0386	7.2	4.4	208	308	104	9.7	3.8	0.059	3	9	84.5	16.7	20.5
	17	M	74	168.8	53.5	18.7763	6.8	3.9	186	175	148	9	3.2	0.05			49.4	13.2	12.4
	18	M	89	159.1	54.4	21.4911	6.2	3.6	267	235	110	8.6	2.7	0.065	6	12	52.7	12.7	10.7
	19	M	47	173	59	19.7133	7.2	4.4	167	275	100	9.7	3.6	0.1	11	24	67	14.7	30.4
	20	F	52	140	38	19.3878	6.4	4.4	156	217	108	9.1	3.2	0.01	5	14	37.8	12.4	19.5
	21	M	71	156	61.2	25.1479	6.6	4.1	173	241	106	9.3	3.9	0.03	12	30	70.5	9.7	31.6
	23	M	63	165	54	19.8347	6.9	4.7	184	212	111	9.2	3.6	0.042	2	6	100.6	14.7	30.7
	24	F	59	159	56	22.151	7.9	4.5	217	198	101	9.3	3.3	0.107	7	19	58	12.9	23
	25	M	58	164.5	86	31.7809	7.2	3.9	195	323	205	9.7	2.9	0.03			79.5	15	18.2
	26	F	88	148	48	21.9138	6.4	4	164	324	108	8.6	3.7	0.1	12	30	59.2	12.9	11.7
	27	F	64	155	72.9	30.3434	7.4	4.4	258	309	155	9.1	2.9	0.059	12	30	53	13.6	30.4
	28	M	69	166.1	55.7	20.1891	7.1	4.2	216	402	121	8.7	2.2	0.685	6	15	58.6	15.9	19.8
	29	F	76	155	62.5	26.0146	6.3	2.9	219	224	114	8.7	3.8	0.64	33	72	62.1	8.9	30.4
	30	M	70	178.5	80	25.1081	6.4	3.7	156	239	84	8.8	3.7	0.1			66.9	13.7	22.5
	31	M	69	170	69	23.8754	7.4	4.2	165	221	88	8.8	3.2	0.163	13	31	68.4	12.9	15.2
	32	M	68	160	75.8	29.6094	7	4.3	216	187	245	9.1	2.8	0.1			60.9	14.9	15.1
	33	F	82	150	50.5	22.4444	6.9	4	242	366	109	8.8	3.4	0.01	14	33	38.7	12.2	17.3
	34	M	44	170	107.6	37.2318	6.7	4.1	166	136	88	9.2	4.2	0.01	34	68	43	13.9	23
	35	M	76	162.3	65.3	24.79	8	4.2	211	325	116	8.5	3.1	0.329	30	55	50.6	12.4	14.4
	36	M	64	158.7	66.3	26.3245	7.3	4.4	215	238	116	9	3.3	0.02			56.9	15	16.9
	37	M	84	168.4	64.1	22.6034	6.7	4	168	164	119	9.4	3.2	0.06	2	5	74.2	42.9	20.9
	38	F	73	159.3	59.1	23.2893	6.9	4.2	240	167	88	9.2	4	0.04	12	30	59.7	11.2	25.9
	39	F	75	153	57	24.3496	7	4	215	197	97	8	3.2	0.035	6	14	74.8	12.4	33.9
	40	F	74	149.8	62.1	27.6737	6.9	4.6	257	195	111	9.1	3.3	0.03	6	12	41.4	12.3	19.8
	41	F	81	142.3	46.2	22.8156	7	4.6	316	121	103	9.6	4.2	0.01	14	40	67	14.1	16.3
	42	F	89	155	43	17.898	6.1	3.5	167	320	93	8.9	3.3	0.05	14	31	51.7	12	22.9
	43	M	79	150	57	25.3333	6.8	3.6	167	188	237	9.1	3	0.109	8	23	76.4	13.4	33.7
	44	M	73	169	73.8	25.8394	6.4	4.1	172	187	94	9.1	4	0.1			54.4	15.3	22.9
	45	M	64	170	70.2	24.2907	7.2	4.1	210	207	101	9.9	3.1				83.3	15.1	27.1
	46	F	72	150	65	28.8889	7.9	4.5	173	177	92	10.2	3.1	0.19	11	29	65.3	13.8	23.2
	48	M	64	170	65	22.4913	7	4	229	175	108	9.2	3.3	0.17	13	33	94.9	12.9	17.5
	49	M	54	168.5	48.9	17.223	7.4	4.6	239	249	93	8.8	3	0.01	7	13	77.3	15.3	24.8
	50	M	62	168.8	60.2	21.1277	7.1	4.5	168	130	130	9.8	2.8	0.01	1	6	48.3	15	17.6
	51	M	57	169	71	24.8591	7	4.3	135	202	122	8.8	3.2	0.029	4	11	61.7	15.1	18
	52	M	58	173	69.9	23.3553	7.6	4.4	214	209	99	9.3	3.8	0.1	11	34	68.6	14.2	23.3
	53	F	71	140	48	24.4898	6.8	4.2	230	261	88	8.4	3.4	0.01	2	5	29.2	12.9	11.4
	56	F	59	150	50	22.2222	6.7	4.3	193	201		9.7		0.03			56.7	12.4	21.3
	57	F	44	161.1	55	21.192	7.7	3.9	149	219	73	8.8	3.4	0.09	19	40	57.1	12.1	37.4
	60	F	71	146	52.8	24.7701	7.1	4.1	186	309	93	9	4	0.061	9	23	52.3	12.6	25.3
	61	F	76	130.7	43.2	25.2891	5.3	3.4	230	209		9.3		0.04			93.5	12.2	17.7
	62	F	59	161	55	21.2183	5.4	3.5	200	228		8.7	4.2	0.1	6	17	74.2	13.6	26.7
	63	F	80	143	59.6	29.1457	7.4	4.1	215	188	91	9.2	3.3	0.029	20	40	54.5	13	19.1
	64	F	62	148	40	18.2615	6.8	3.7	191	275	108	9	4.3	0.016	17	33	33.4	14	17.9
	65	M	53	173	72	24.0569	7.2	4.5	207	208	95	9.8	3.2	0.011	3	9	79.7	14.5	22
	66	F	77	140	55	28.0612	7.2	4.1	226	147	68	9.5	4.1	0.14	11	29	102.9	11.6	30.9
	68	F	53	150	37.1	16.4889	6.9	4.3	146	144	92	8.7	3	0.029	8	23	52.3	12.5	21.3
	69	M	86	157.9	73.2	29.3594	6.7	3.7	168	171	83	8.8	3.3	0.05	9	20	42.2	14.4	11.1
	70	M	80	168	70	24.8016	8.1	4.4	259	201	143	9.7	2.8	0.06	9	21	85	14.8	20.5
	71	M	61	162	67	25.5296	7.5	4.5	215	224	128	8.9	3.5	0.05	7	20	50.6	14	29.3
	72	F	60	157	65.7	26.6542	7.3	4.2	246	224	98	9.2	3.9	0.16	23	44	40.4	12.7	26.4
	73	F	82	160	45	17.5781	7.6	4.3	215	258	117	9.9	3.3	0.02	9	23	92.8	14.7	28.8
	74	M	77	160	55.5	21.6797	7.4	4.2	149	226	116	9.2	2.6	0.048	3	7	49.1	13.9	26.9
	75	M	61	163	71	26.7229	7.4	4.2	170	183	100	9.8	3.4	0.062	11	25	67.4	14.5	31
	76	M	81	160	57	22.2656	6.6	4.2	188	254	106	8.3	3.4	0.02	5	11	51.6	14.3	15.9
	77	F	75	154.3	67.8	28.4772	7.7	4.6	192	347	91	10.3	4.1	0.037	10	24	60.3	15.6	23.7
	78	F	71	160	60	23.4375	7.4	4	161	289	172	9.1	3.4	0.038	19	40	78.9	11.7	27.7
	79	M	69	170	65	22.4913	7.5	4.4	187	209	116	9.6	3.2	0.027	10	23	62.2	13.8	22.5
	80	M	53	155.8	45	18.5386	6.9	3.6	171	348	133	8.9	2.7	0.05			60.9	14.3	27
	82	M	58	165	60	22.0386	6.5	3.9	168	193	123	9.6	3.5	0.067	6	14	87.9	15.1	27.9
	83	F	76	153.3	54.2	23.063	6.5	3.6	224	133	166	9.3	3.8	0.03	6	14	63	13.9	29.6
	84	M	87	149.5	51.1	22.8633	6.1	3.8	205	274		8.7	3.4	0.04			64	11.1	17.5
	85	M	81	161.4	63	24.1843	6.6	3.9	154	342	205	9.1	3.1	0.02	5	14	56.8	14.9	14.4
	86	M	66	165	60	22.0386	7.2	4.4	158	206	99	9.1	3	0.04	7	19	66.3	15.5	17
	87	F	77	143.5	44.2	21.4644	6.9	4	200	151	148	9.7	3.6	0.016	5	12	75	13.2	24.9
	88	M	74	170	70	24.2215	6.9	4	161	276	78	9.2	3.8	0.17			53.1	11.9	21.3
	89	M	73	165	60	22.0386	7.2	4	201	148	86	9.5	4.3	0.019	5	10	41.8	15.6	13.7
	90	F	58	146.8	48.3	22.4127	7.3	4.7	213	187	131	10.1	3.6	0.01			42	15.8	17.7
	91	M	71	177	78	24.8971	7.6	4.3	170	182	238	9.8	3.4	0.03	10	21	70.9	16.7	17.9
	92	F	68	155	44	18.3143	6.5	4	275	399	178	9.4	2.9	0.01	2	6	53	14.2	20.3
	94	M	67	177	82	26.1738	6.9	4	164	172	101	9	3.5	0.094	10	20	64.3	14.8	15.4
	96	F	73	154.5	65	27.2305	7.4	4.3	160	212	101	9.5	2.7	0.1			57	13.6	22.4
	97	F	80	155	55	22.8928	7	3.6	168	162	103	9.3	3	0.159	29	61	72.6	10.4	31.2
	99	M	61	160	50	19.5312	7	4.2	231	184	192	9.5	3.3	0.25	13	29	68.8	13.8	30.6
	100	F	79	160	55	21.4844	7.9	4.3	191	234	115	9.9	3.9	0.035	24	46	69.4	13.4	9.5
	101	F	70	156	45	18.4911	6.7	4	251	298		8.9	4.3	0.04			47.9	13.2	25.2
	102	F	79	157.6	51.6	20.7748	7.3	4.2	191	200	83	9.7	3.2	0.23	21	46	47.9	11.7	18.4
	105	M	62	162.4	62.5	23.6978	7.6	4.5	251	258	96	9	3.6	0.144	18	40	98.5	14.9	17.2
	107	F	80	152	45	19.4771	6.9	3.8	209	167	101	9.5	3.7	0.01	10	23	55.3	12.3	15
	108	F	77	160	51	19.9219	7.2	3.9	197	371	96	9.1	3.6	0.01	8	19	57.6	14.3	22.6
	109	F	80	150	62	27.5556	6.4	3.7	179	298	116	8.8	3.7	0.4	20	47	60.8	12.3	19.7
	3	M	74	155	60	24.974	7.5	4.1	233	180	103	9.3	3	0.169	6	13	53.3	13.1	19.4
	44	M	73	165	60	22.0386	6.4	4.1	156	404	217	8.7	3.2	0.023	6	14	44.9	14.2	21.5
	61	M	69	157.8	57.5	23.0916	6.1	3.5	207	151	150	8.4	2.8	0.3	24	55	71.5	13.6	15.8
		M:53	69.8947	159.025	59.9958	23.6266	7.02737	4.11684	201.021	233.126	118.211	9.20421	3.36344	0.0861277	10.8861	25.2025	61.2811	13.9263	21.4737
		F:42	10.0884	9.44355	11.717	3.50461	0.526417	0.33379	35.635	69.3531	37.0249	0.443131	0.471073	0.113524	7.49699	15.3776	15.4899	3.32669	5.93144
			95	95	95	95	95	95	95	95	90	95	93	94	79	79	95	95	95
			89	0.12	0.08	0.37	0.25	0.15	0.84	0.12	0.499	0.11	0.02	0.047	0.003	0.002	0.29	0.38	0.9
			44
