# Supplementary material for: Serum biomarkers in patients with ossification of the posterior longitudinal ligament (OPLL): Inflammation in OPLL
Source: PLoS One. 2017 May 3;12(5):e0174881. doi: 10.1371/journal.pone.0174881 (PMC5414934; doi:10.1371/journal.pone.0174881)
Supplement: S2 File — (XLSX) [file pone.0174881.s002.xlsx]

## Sheet: Sheet1
Data of the comparison between OPLL progression group and non-progression group
	No.	sex	age	X-P	CT	none	follow (year)	progression、有１無０	mm			height	BW	BMI	TP	ALB	LDH	ALP	GLU	Ca	IP	h-CRP	ESR	ESR 2h	WBC	Hb	PLT				Cx	OPLL	total	body	IVD	Tx	OPLL	total	body	IVD	OLF	Lx	OPLL	total	body	IVD	OLF		OPLL
case	1	M	72	1			3	0				165	67	24.6097	7.5	4.3	172	332	87	8.6	3	0.104	3	8	74.6	14.6	24.9		C5	seg			3	2	1			1	0	1	3			0	0	0	1
	2	M	77		1		4.5	0				163	46	17.3134	7	4	224	357	135	8.2	2.4	0.06	22	43	38.7	11.7	19.6		C1	mix			8	4	4			0	0	0	2			1	0	1	0
	7	F	76	1			4	0				150.2	52	23.0496	7.3	4.7	215	237	102	9.2	3.6	0.016	4	11	43.8	14	12.9		C2	mix			6	4	2			0	0	0	1			0	0	0	0
	12	M	75	1			7	0				170	65	22.4913	8.2	4.7	188	240	86	9	3.2	0.264	12	34	58.4	14	21.4		C2	cont			12	6	6			4	2	2	1			1	0	1	0
	15	M	81	1			7.5	0				158	55	22.0317	7.6	4.5	180	281	79	8.9	2.7	0.02	15	32	74.2	14.1	24.9		C5	seg			2	2	0			0	0	0	0			0	0	0	0
	18	M	69	1			7	0				171	68	23.255	6.7	4.3	230	203	155	9.3	3	0.04	7	18	50.9	15.2	10.1		C2	cont			4	2	2			0	0	0	0			0	0	0	0
	22	F	76	1			10	0				155	50	20.8117	7.9	4.6	229	229		9.5	3.4	0.04			73	13.6	22.2		C7	seg			1	1	0			1	0	1	0			0	0	0	0
	23	F	79		1		7.5	0				151.5	42.8	18.6474	6.6	3.8	201	344	92	9	4.1	0.1	78	115	36.7	9.6	32.2		C3	mix			9	5	4			1	1	0	0			0	0	0	0
	24	F	85	1			6.5	0				160	70	27.3438	6.9	3.9	183	297	100	9.1	3.3	0.02	17	40	41.3	10.7	29.7		C4	cont			8	4	4			4	2	2	0			0	0	0	0
	25	F	61	1			9	0				160	70	27.3438	8.1	4.4	202	288	97	9.7	4.1	0.07	13	30	75.8	14.6	24.9		C5	seg			3	3	0			14	7	7	0			0	0	0	0
	27	M	81	1			3	0				173	53	17.7086	6.9	4.5	190	224	109	8.6	3.7	0.022	10	20	66.1	12.9	18.7		C2	mix			6	5	1			0	0	0	1			0	0	0	0
	28	M	67	1			6	0				167	72	25.8166	7.1	4.3	277	208	107	9.2	3.5	0.07	8	18	62.1	17.9	17.2		C4	seg			3	3	0			0	0	0	0			0	0	0	0
	32	M	80		1		6	0				160	70	27.3438	7.2	4.1	205	197	127	9	3.5	0.1	20	43	46.3	12.5	21.9		C2	mix			8	5	3			0	0	0	1			1	0	1	1
	34	F	84		1		3	0				151.2	46.7	20.4274	7.2	4.3	197	258	106	9.1	3.1	0.1	42	75	53.9	12.8	20.9		C3	seg			5	3	2			11	6	5	0			1	1	0	0
	35	M	79		1		6	0				155	55	22.8928	7.7	4.1	197	373	99	9.4	2.7	0.49	63	100	57.7	11.1	32		C1	mix			10	5	5			2	0	2	3			2	0	2	0
	36	M	74		1		7	0				157	50	20.2848	6.5	4.1	185	164	102	8.7	1.9	0.04	9	21	50.2	12.9	10.5		C1	cont			13	7	6			2	1	1	0			2	0	0	0
	38	M	66		1		6	0				165	65	23.8751	7.2	4.4	206	251	120	9.3	2.8	0.08	6	19	49.7	13.6	16.6		C2	cont			12	6	6			1	1	0	3			1	0	1	2
	40	M	74		1		4.5	0				165	62.5	22.9568	6.5	4.2	191	431	73	8.7	2.7	0.02	3	7	86	11.6	28.6		C3	seg			4	0	0			0	0	0	0			0	0	0	0
	42	M	81		1		6.5	0				155	59	24.5578	7.3	4.5	206	312	119	9.3	3.1	0.07	9	21	43.6	14.6	21.9		C2	mix			6	5	1			5	1	4	0			1	0	1	0
	43	F	60		1		6.5	0				155	60	24.974	7.8	4.4	232	302	122	9.5	2.9	0.21	23	52	59.6	14.5	21.3		Oc	cont			14	7	7			7	3	4	0			6	0	6	3
	47	M	80		1		8	0				165	80	29.3848	7.9	4.6	195	276	122	9.1	3.4	0.05	15	36	62.6	16.3	15.3		C4-5	cont			6	3	3			0	0	0	0			0	0	0	0
	48	F	74		1		5	0				143	49	23.9621	7.4	4.5	245	192	89	9.2	4	0.03	27	57	33.6	11.6	22.5		C5	seg			4	3	1			0	0	0	0			0	0	0	0
	53	F	81		1		9	0				160	70	27.3438	6.8	4.4	197	265	88	9.6	3.4	0.07	24	54	73.3	13.9	27.1		C1	cont			10	6	4			10	5	5	1			0	0	0	3
	57	M	41		1		2	0				172.2	102.1	34.4318	7.5	4.6	258	394	192	9.3	3	0.05			55.3	17.3	19.5		C2	cont			11	6	5			0	0	0	2			2	0	2	0
	58	F	72		1		5	0				142	52.7	26.1357	6.7	4	200	309	94	9.1	4.6	0.1	53	86	57.3	13.3	30.1		C4	seg			1	1	0			0	0	0	0			0	0	0	0
	59	F	59	1			2	0				160.5	49	19.0216	7.1	4.1	133	192	90	9.4	3.3	0.025	10	23	90.1	13.4	22.5		C3	mix			5	3	2			0	0	0	2			0	0	0	1
	60	F	72		1		8.5	0				165	70	25.7117	8.1	4.5	181	238	218	9.6	3.8	0.14	44	82	86.2	13.5	21.9		C4	mix			4	3	1			1	0	1	0			4	0	4	0
	62	M	78		1		2	0				165	65	23.8751	7.8	4.8	175	284	116	9	3.6	0.029	8	19	57	14.8	19.8		C2	mix			8	5	3			0	0	0	1			0	0	0	0
	63	F	53		1		3	0				155	50	20.8117	6.7	4.1	192	200	93	9.5	3.9	0.038	4	10	42.3	13	21.5		C2	mix			9	5	4			0	0	0	0			0	0	0	0
	64	F	65		1		5	0				158.3	66.3	26.4577	6.6	4.3	227	243	90	8.8	4	0.017	3	7	52.4	13.4	19		C3	mix			5	4	1			0	0	0	1			0	0	0	1
	65	M	64	1			4	0				170	65	22.4913	7	3.8	281	213	94	9.2	3	0.103	8	18	55.6	13.7	26.6		C2	mix			8	4	4			0	0	0	2			0	0	0	0
	66	F	69	1			2	0				148.5	67.4	30.5638	7.4	4	190	214	312	8.9	3.9	0.072	14	34	95.4	11.5	31.3		C4	seg			4	3	1			0	0	0	0			0	0	0	0
	67	M	76		1		3	0				158.1	58.5	23.4041	7.4	4.1	172	305	160	9.6	3.4	0.585	20	41	69.5	14	18.9		C4	seg			2	2	0			0	0	0	0			0	0	0	0
	68	M	75	1			2.5	0				164.1	57	21.1669	6.9	4.1	191	153	90	9.1	3.4	0.058	6	13	53.5	16.6	42.8		C3	seg			4	2	2			0	0	0	0			0	0	0	0
	70	F	72		1		7	0				155	50	20.8117	7.2	4.5	203	243	103	9.2	2.8	0.03	17	38	62.9	13.8	22		C2	cont			5	3	2			0	0	0	4			0	0	0	0
	71	M	75	1			2.5	0				165	60	22.0386	6.9	3.8	184	125	87	9.4	2.8	0.019	3	11	72.2	13.4	18.1		C5	mix			6	3	3			2	0	2	3			1	0	1	0
	73	M	74		1		9	0				166.2	70.9	25.6675	7.1	4.3	184	225	125	9.3	2.8	0.032	2	3	59.5	14.8	19.4		C5	seg			3	2	1			0	0	0	5			0	0	0	1
	75	F	79		1		4.5	0				143	49	23.9621	7	4.5	198	259	109	8.8	3.2	0.15	17	30	44.3	14	14.7		C2	mix			10	6	4			21	10	11	0			7	2	5	0
	76	F	55		1		6	0				160	60	23.4375	8.3	4.9	186	489	126	9.3	3.5	0.76	50	88	48.2	13.1	16.3		C5	seg			2	2	0			0	0	0	0			0	0	0	0
	78	F	49	1			2.5	0				160	55	21.4844	7.3	4	150	216		8.8	2.7	0.13	12	29	48.1	11.2	35.6		C2	mix			6	4	2			0	0	0	0			1	0	1	0
	79	F	68	1			3.5	0				160	55	21.4844	7.4	4.5	205	220	126	8.7	2.6	0.153	13	31	69.5	13.6	20.3		C4	seg			1	1	0			0	0	0	0			0	0	0	0
	80	M	63		1		3	0				170	70	24.2215	6.9	4.3	146	166	104	8.9	2.9	0.03	9	27	47.4	13.9	20.6		C3	cont			6	3	3			0	0	0	0			1	0	1	0
	82	M	60		1		4	0				173	84.9	28.3671	7.1	4.2	196	140	135	8.9	2.9	0.032	2	8	69.4	14.8	26.8		C5 mix				8	4	4			1	1	0	0			0	0	0	0
	83	M	75		1		5	0				158.5	55.7	22.1716	6.7	4.2	158	284	101	9.1	2.9	0.1	7	20	49.9	17.6	38.8		C5	seg			3	3	0			1	0	1	1			0	0	0	0
	87	M	83		1		4	0				166.4	61.9	22.3555	6.2	3.8	235	214	89	8.5	2.7	0.077	2	8	34.1	13.4	15.7		C3	mix			7	3	4			0	0	0	1			0	0	0	0
	89	F	71		1		3	0				137.5	40.9	21.6331	6.3	4	223	218	116	9.2	3.4	0.04	13	25	68.3	13.9	5.9		C2	cont			8	4	4			7	4	3	0			5	2	3	0
	90	F	73	1			3	0				145	40	19.025	6.7	3.8	202	279	91	9	3.1	0.062	10	25	48.6	13.6	22.5		C5	seg			3	2	1			1	0	1	0			0	0	0	0
	91	M	80	1			2	0				170	60	20.7612	6.2	3.7	277	208	96	8.9	2.8	0.041	15	37	63.7	15.3	23.5		C3	mix			5	3	2			0	0	0	0			0	0	0	0
	92	M	59	1			2	0				167	66	23.6652	7.1	4	179	207	185	9.5	2.1	0.146	10	24	71.3	13.2	22.5		C3	mix			9	5	4			4	1	3	1			1	1	0	0
	93	F	69	1			3	0				155	62.9	26.1811	7.5	4.3	161	254	200	8.7	2.9	0.059	10	23	53.6	12.9	22.5		C1	mix			8	5	3			10	5	5	1			5	2	3	0
	94	M	72		1		5.5	0				150	60	26.6667	7	4	206	269	193	9.3	3.8	0.044	15	35	76.3	13.1	30		C2	mix			5	3	2			0	0	0	0			0	0	0	0
	96	M	64	1			3	0				160	55	21.4844	7.2	4.1	187	204	92	9.2	2.5	0.01	6	15	39.7	13.6	19.1		C4	seg			3	3	0			0	0	0	0			0	0	0	0
	99	M	47		1		5	0				176	69.1	22.3076	6.4	3.9	145	169	160	9.1	3.1	0.06			117.8	14.8	29.9		C4	seg			4	4	0			0	0	0	0			0	0	0	0
	103	F	55		1		4.5	0				151.7	65	28.245	5.5	2.8	156	199	101	8.6		0.11	27	63	51.9	8.4	18.6		C2	mix			7	4	3			0	0	0	1			0	0	0	0
	104	F	71		1		6.5	0				155	50	20.8117	7.5	4.2	199	219	118	9	3.1	0.08	69	106	45.9	11.1	26.8		C1	cont			13	7	6			3	1	2	0			5	2	3	0
	107	F	77	1			6	0				151.7	62.3	27.0718	7.1	4.1	228	258	177	9.2	3.3	0.054	7	18	68.8	12.8	22.7		C5	seg			5	3	2			0	0	0	0			0	0	0	0
		M:30	70.4821				4.92857					159.457	60.4393	23.6848	7.12679	4.2125	199.196	251.268	120.352	9.09464	3.18727	0.0986071	17.283	34.9245	59.6089	13.5554	22.5625						6.16071	3.67857	2.41071			2.03571	0.910714	1.125	0.732143			0.857143	0.178571	0.642857	0.232143
		F:26	9.83499				2.16465					8.63035	11.0682	3.29831	0.544557	0.339552	31.4385	69.7681	42.9441	0.315318	0.522832	0.135254	17.468	26.9407	16.383	1.76614	6.77422						3.26845	1.60802	1.93322			4.10306	2.03851	2.13254	1.16761			1.68877	0.54296	1.32704	0.660332
			56				56					56	56	56	56	56	56	56	54	56	55	56	53	53	56	56	56						56	56	56			56	56	56	56			56	56	56	56
			85				10					176	102.1	34.4318	8.3	4.9	281	489	312	9.7	4.6	0.76	78	115	117.8	17.9	42.8						14	7	7			21	10	11	5			7	2	6	3
			41				2					137.5	40	17.3134	5.5	2.8	133	125	73	8.2	1.9	0.01	2	3	33.6	8.4	5.9						1	0	0			0	0	0	0			0	0	0	0
										/year
	4	M	63	1			3	1	6.5	2.16667	cranial	170	64	22.1453	6.9	3.9	174	223	95	9.2	2.9	0.25	44	73	53.3	12.5	21.8		C4	mix			4	2	2			1	0	1	1			0	0	0	0
	5	F	61		1		3.5	1	2	0.571429	caudal	138	45	23.6295	7.5	4.4	159	228	131	9.5	2.3	0.1	4	10	58	13.6	27.3		C2	mix			9	6	3			18	9	9	0			4	1	3	0
	8	M	54		1		3	1	3	1	cranial	177	116.1	37.0583	7.9	4.6	171	196	105	9.5	3.2	0.107	5	9	62	16.4	17.5		C1	mix			6	3	3			3	1	2	0			0	0	0	0
	11	M	41	1			7.5	1	21	2.8	cranial	177	94.9	30.2914	7.7	4.5	225	177	167	9.2	1.2	0.15	14	36	76.5	16	23.5		C4	seg			2	2	0			0	0	0	0			0	0	0	0
	13	M	65	1			3.5	1	2	0.571429	cranial	161.9	65.5	24.9889	7.4	4.3	171	298	104	9.2	2.9	0.4	11	25	54.2	17.7	21.7		C2	mix			10	6	4			0	0	0	0			0	0	0	0
	14	M	66	1			7.5	1	8.5	1.13333	cranial	172.4	54.8	18.4377	7.2	4	174	267	100	8.9	3.5	0.48	30	61	65.6	12.9	19.7		C2	mix			7	5	2			1	0	1	2			3	1	2	3
	16	F	61	1			4.5	1	3	0.666667	cranial	152	45	19.4771	8.3	4.4	133	310	94	9.2	3.3	0.056	37	70	65.9	14.3	20.8		C2	cont			11	6	5			3	2	1	1			0	0	0	0
	17	F	56		1		7	1	15	2.14286	thoracic	157.5	71.8	28.9443	7.8	4.3	270	330	148	9.7	3.6	0.7	34	67	68.8	12.5	33.4		C3	seg			2	1	1			5	0	5	5			5	1	4	2
	19	F	48	1			6	1	3	0.5		171	74	25.3069	6.7	4	151	295	87	8.4	3.6	0.1	10	27	47.5	12.1	17.4		C2	cont			5	3	2			0	0	0	1			0	0	0	0
	21	M	61	1			7.5	1	9	1.2	caudal	169	65	22.7583	7.4	4.1	197	342	85	9	3.4	0.12	16	39	72.7	15.3	23.5		C1	mix			5	4	1			0	0	0	1			1	0	1	0
	29	M	51	1	1		7.5	1	14.6	1.94667	cranial	175	80	26.1224	7.3	4.5	204	291	103	9.3	3.1	0.06	9	18	63.3	16.9	17		C4	mix			4	3	1			0	0	0	0			0	0	0	3
	30	F	81	1			5	1	8	1.6		148.5	47.8	21.6758	7.1	4.2	222	225	119	10	4.1	0.2	34	66	64.1	9	22.1		C2	cont			12	6	6			4	2	2	1			4	0	4	0
	31	M	67		1		4.5	1	9	2	cranial	155.5	69.8	28.8665	7.7	4.3	260	206	261	9.5	3.2	0.29	18	50	82	15.5	18.9		C1	cont			13	7	6			5	3	2	1			4	1	3	0
	33	M	67		1		3.5	1	4.6	1.31429	C3	165	60	22.0386	6.7	4.2	189	115	99	8.8	2.9	0.34	33	57	96.1	13.6	19.5		C4	seg			2	0	2			0	0	0	0			0	0	0	0
	37	M	80		1		3	1	4.6	1.53333		168	87	30.8248	6.7	3.9	188	265	103	9	3.1	0.08	6	20	72.5	13	22.1		C4	mix			8	4	4			4	2	2	2			1	0	1	0
	39	M	57		1		5.5	1	8.4	1.52727	caudal	170	65	22.4913	7.8	4.6	234	265	86	9.4	2.8	0.09	14	39	52.2	15.4	25		C6	seg			1	1	0			0	0	0	0			0	0	0	0
	45	M	68		1		3.5	1	4	1.14286		167	75	26.8923	7.1	4.2	189	321	97	8.7	2.7	0.22	10	26	60	14.2	20		C2	mex			9	5	4			0	0	0	1			0	0	0	2
	46	F	57		1		7	1	7	1		154	73	30.7809	8	4.8	197	126	92	10	4.3	0.18	21	47	45.5	13.8	19.9		C2	mix			7	6	1			12	4	8	0			5	2	3	3
	49	M	75		1		8.5	1	7	0.823529	cranial	167	65	23.3067	7.5	4.5	262	180	98	9.2	2.8	0.2	34	66	56.8	12.5	2.4		C3	cont			6	3	3			0	0	0	0			0	0	0	0
	52	M	64	1			4.5	1	2	0.444444		164	65	24.1672	6.9	4	162	244	208	8.5	2.4	0.02	7	17	48.8	14.1	27.9		C2	mix			7	4	3			0	0	0	1			1	0	1	0
	55	M	67		1		6	1	6	1		165	60	22.0386	7.4	4.2	220	198	84	8.6	3.5	0.08	15	36	70.9	14.5	20.7		C3-4	seg			3	2	1			1	0	1	0			1	0	1	0
	56	M	76		1		6.5	1	8	1.23077		165	60	22.0386	8.1	4.2	166	211	155	8.8	3	0.25	14	34	64.6	13.1	16.3		C2	mix			10	6	4			5	3	2	0			0	0	0	0
	69	M	76		1		10	1	4	0.4		160	60	23.4375	7.3	4.5	196	238	93	8.9	2.5	0.06	4	10	51.3	16.3	13.4		C1	cont			13	7	6			2	1	1	0			0	0	0	0
	74	M	80		1		10	1	4	0.4		165	60	22.0386	6.8	4	184	212	106	8.9	3	0.02	6	14	45.1	13.4	18.3		C4	cont			7	4	3			0	0	0	3			0	0	0	0
	81	F	79		1		5	1	4.5	0.9		145	6.5	3.09156	3.5	3.7	180	204	104	9.2	3.4	0.4	47	83	49.1	11.8	25.7		C4 cont				5	3	2			2	0	2	4			0	0	0	0
	84	M	63		1		3	1	3	1		168.5	81.1	28.5641	7.8	4.2	165	245	106	9	2.8	0.05	7	20	61	15.4	22.5		C1	cont			10	6	4			2	0	2	4			0	0	0	0
	86	M	58				3.5	1	5	1.42857		173	71	23.7228	5.9	3.1	152	455	108	8.7	2.7	0.17	34	67	49.6	10.6	24.1		C3	cont			7	4	3			7	0	7	1			3	2	1	0
	97	M	63		1		4.5	1	6	1.33333		165	70	25.7117	7.6	4.5	174	311	100	8.8	2.8	0.07	10	23	63.1	15.8	23.3		C3	seg			5	4	1			0	0	0	0			3	0	3	0
	98	M	77		1		6	1	7	1.16667		168.2	74.1	26.1919	7.5	4.3	254	366	126	8.7	3.3	0.27	17	41	71.3	16.4	19.4		C3-4	mix			5	3	2			0	0	0	0			0	0	0	0
	100	F	73		1		5	1	2	0.4		152	47.8	20.6891	7.2	4.2	168	174	93	9.1	3.2	0.02	8	18	49.5	12.5	21.2		Oc	mix			8	6	2			5	0	5	0			1	0	1	0
	101	F	51	1			7	1	7	1		161	84.7	32.6762	7.7	4.4	169	226	151	9.3	3.4	0.17	39	73	116.3	13.1	40.7		C2	mix			6	5	1			0	0	0	3			0	0	0	0
	106	M	55		1		8	1	5	0.625		171.5	81	27.5395	7.1	4.4	320	187	244	9.5	2.7	0.048	4	9	44.9	15.6	18.2		C2	mix			11	6	5			0	0	0	0			3	0	3	0
		M:23	64.4062				5.625		6.36562	1.15528		163.719	66.8719	24.6233	7.23438	4.23125	196.25	247.844	120.375	9.11563	3.05	0.179719	18.625	39.0938	62.5781	14.0563	21.4125						6.875	4.15625	2.71875			2.5	0.84375	1.65625	1			1.21875	0.25	0.96875	0.40625
		F:9	10.2544				2.04387		4.16635	0.590404		9.32622	18.4108	5.67648	0.842657	0.316674	41.4892	71.4229	44.2673	0.395221	0.557645	0.153825	13.295	22.8845	15.3413	1.92956	6.19686						3.27995	1.8684	1.70832			3.94314	1.85106	2.47059	1.39122			1.71773	0.567962	1.35562	0.979117
			32				32		32	32		32	32	32	32	32	32	32	32	32	32	32	32	32	32	32	32						32	32	32			32	32	32	32			32	32	32	32
			81				10		21	2.8		177	116.1	37.0583	8.3	4.8	320	455	261	10	4.3	0.7	47	83	116.3	17.7	40.7						13	7	6			18	9	9	5			5	2	4	3
			41				3		2	0.4		138	6.5	3.09156	3.5	3.1	133	115	84	8.4	1.2	0.02	4	9	44.9	9	2.4						1	0	0			0	0	0	0			0	0	0	0
p		0.09	0.006				0.133					0.037	0.07	0.41	0.54	0.78	0.72	0.85	1	0.72	0.25	0.0013	0.69	0.45	0.39	0.23	0.4
	6	M	73			1						166	66.2	24.0238	7.6	4.1	204	183	108	9.7	3.8	0.043	6	15	72.3	16.8	18.8		C5	seg			1	1	0			0	0	0	2			1	0	1	0
	9	M	81			1						170	70	24.2215	6.8	4	259	214	100	9.4	4.4	0.015	2	5	52.8	14.5	23.3		C2	mix			7	4	3			2	0	2	1			0	0	0	0
	10	M	68			1						165	60	22.0386	7.5	4.4	174	380	104	8.7	3	0.269	9	21	57.7	15.4	22		C3	cont			8	4	4			0	0	0	2			1	0	1	0
	26	M	63			1						163	65	24.4646	7.3	4.2	176	251	93	9.3	3.4	0.046	6	14	74.7	14.4	23.1		C1	cont			8	5	3			0	0	0	3			3	1	2	0
	41	M	71			1						155	62	25.8065	6.4	3.5	218	204	290	8.7	2.7	0.05			115	14.4	14.2		C4	seg			4	2	2			1	0	1	0			0	0	0	0
	50	M	62			1						162	71.1	27.0919	7.1	4.4	275	296	127	8.8	3.2	0.135	10	26	47.8	13.4	19.9		C3	seg			1	0	1			2	0	2	4			2	0	2	0
	51	F	63			1						155	45	18.7305	7.1	4.4	216	122				0.01			47.4	12.1	28.1		C2	mix			9	5	4			5	1	4	1			1	0	1	0
	54	F	68			1						150	50	22.2222	8	4.9	208	110	121	9.7	3.9	0.062	6	15	71	14.9	22.6		C4	seg			3	2	1			0	0	0	0			0	0	0	0
	77	F	64			1						156.2	85.6	35.0842	5.9	3.6	152	336	107	8.6	4	0.1	10	26	46.4	10.9	21.3		C5 other				3	2	1			1	0	1	2			1	0	1	0
	85	M	80			1						156.6	56	22.8352	6	3.5	193	312	122	9.1	4.1	0.33			86.5	12.4	21.8		C3	seg			4	4	0			0	0	0	0			0	0	0	0
	88	F	63			1						162.9	61.5	23.1757	5.5	3.1	278	145		9.3	4.1	0.01			106.7	12.1	27.4		C3	other			3	2	1			0	0	0	0			0	0	0	0
	95	F	61			1						165	60	22.0386	6.5	3.8	179	249	134	8.9	3.7	0.025	9	22	88	13.3	17.9		C2	other			3	2	1			3	0	3	1			0	0	0	0
	102	M	75			1						170	65	22.4913	7.3	4	175	246	97	9	3.2	0.074	13	32	61	14.6	18.3		C2	mix			9	5	4			1	0	1	0			0	0	0	0
	105	M	53			1						175	75	24.4898	7.4	4.6	251	268	151	9.6	3.1	0.061	5	11	47.5	14.4	27.4		C5	seg			2	2	0			0	0	0	0			0	0	0	0
	108	M	56			1						159	80	31.6443	7.6	4.2	210	215	142	9.5	2.6	0.086			70.7	15.2	18.9		C2	mix			8	5	3			0	0	0	0			0	0	0	0
		M:63	65.7893				5.89793					154.886	61.4602	23.8793	7.58323	4.78491	193.22	240.756	119.927	9.49771	3.82739	0.900418	17.6543	34.9839	60.886	13.9495	22.025
		F:40	14.7059				6.18923					30.473	18.146	6.66627	5.30062	5.54614	51.384	86.6126	51.5366	5.12706	5.64007	6.00316	16.6711	25.8061	20.1509	5.14367	8.1948
			114	34	54	15	99					114	114	114	114	114	114	114	110	113	112	114	106	106	114	114	114
			85				56
			0.006				0.133
[truncated: 5 more columns]

## Sheet: Sheet2
F		F		M	F	M	F
F		F		M	F	M	F
F		F		M	F	M	F
F		F		M	F	M	F
F		F		M	F	M	F
F		F		M		M	F
F		F		M		M	F
F		F		M		M	F
F		F		M		M	F
F		F		M		M	F
F		F				M	F
F		F				M	F
F		F				M	F
F		F				M	F
F		F				M	F
F		F				M	F
F		F				M	F
F		F				M	F
F		F				M	F
F		F				M	F
F		F				M	F
F		F				M	F
F		F				M	F
F		F				M	F
F		F				M	F
F		F				M	F
F		F				M
F		F		M	F	M
F		F		M	F	M
F		F		M	F
F		F		M	F
F		F		M
F		F		M
F		F		M
F		F		M
F		F		M
F		F		M
F		F		M
F		F		M
F		F		M
M		F		M
M		F
M		M
M		M
M		M
M		M
M		M
M		M
M		M
M		M
M		M
M		M
M		M
M		M
M		M
M		M
M		M
M		M
M		M
M		M
M		M
M		M
M		M
M		M
M		M
M		M
M		M
M		M
M		M
M		M
M		M
M		M
M		M
M		M
M		M
M		M
M		M
M		M
M		M
M		M
M		M
M		M
M		M
M		M
M		M
M		M
M		M
M		M
M		M
M		M
M		M
M		M
M		M
M		M
M		M
M
M
M
M
M
M
M
M
